# Supplementary material for: Intermittent Fasting Reduces Neuroinflammation and Cognitive Impairment in High-Fat Diet-Fed Mice by Downregulating Lipocalin-2 and Galectin-3
Source: Nutrients. 2024 Jan 3;16(1):159. doi: 10.3390/nu16010159 (PMC10780385; doi:10.3390/nu16010159)
Supplement: Supplementary file 1 [file nutrients-16-00159-s001.zip]

Archive with 1 entries (1 files):
- nutrients-2735809-supplementary.pdf
